# Supplementary material for: The impact of exercise on gene regulation in association with complex trait genetics
Source: Nat Commun. 2024 May 1;15:3346. doi: 10.1038/s41467-024-45966-w (PMC11063075; doi:10.1038/s41467-024-45966-w)
Supplement: Supplementary file 4 — Source Data [file 41467_2024_45966_MOESM4_ESM.zip]

Archive with 25 entries (24 files):
- source_data/
- __MACOSX/._source_data
- source_data/fig1_high-level-overview.RData
- source_data/fig1_high-level-overview.xlsx
- __MACOSX/source_data/._fig1_high-level-overview.xlsx
- source_data/.DS_Store
- __MACOSX/source_data/._.DS_Store
- source_data/fig5_prop-pos-hits.xlsx
- source_data/figS1_trait-x-tissue-correlations.xlsx
- __MACOSX/source_data/._figS1_trait-x-tissue-correlations.xlsx
- source_data/fig4_intersect-enrichment.RData
- source_data/fig2_relative-expression.RData
- source_data/figS3_GSEA-comparison.xlsx
- source_data/figS3_GSEA-comparison.RData
- source_data/fig2_relative-expression.xlsx
- __MACOSX/source_data/._fig2_relative-expression.xlsx
- source_data/fig5_prop-pos-hits.RData
- source_data/fig6_opposing-effects.RData
- source_data/figS1_trait-x-tissue-correlations.RData
- source_data/fig4_intersect-enrichment.xlsx
- source_data/fig3_LDSC-output.xlsx
- source_data/figS2_LDSC-comparison.xlsx
- source_data/fig3_LDSC-output.RData
- source_data/figS2_LDSC-comparison.RData
- source_data/fig6_opposing-effects.xlsx
